# Supplementary material for: Comment on 'Single nucleus sequencing reveals evidence of inter-nucleus recombination in arbuscular mycorrhizal fungi'
Source: eLife. 2019 Oct 25;8:e47301. doi: 10.7554/eLife.47301 (PMC6814362; doi:10.7554/eLife.47301)
Supplement: Table 1—source data 1. — List of all recombined blocks identified, which was used for Table 1. [file elife-47301-table1-data1.txt]

Recombined blocks identified from Supplement 6 of Chen et al., compared to after applying our filtering methodology.
A4
scaffold1	7354-7359
scaffold2	133100-133151
scaffold5	104246-105290
scaffold5	106362-107386
scaffold5	109594-109633
scaffold7	156524-156555
scaffold13	2492-49484
scaffold14	131390-131450
scaffold17	34541-42389
scaffold18	106832-106837
scaffold18	107455-107490
scaffold19	7870-7920
scaffold20	5451-11656
scaffold20	94440-94458
scaffold21	25471-25486
scaffold23	83550-106907
scaffold28	54265-54271
scaffold31	151041-152172
scaffold33	96924-96948
scaffold38	114242-134094
scaffold40	12640-12695
scaffold45	8794-18275
scaffold54	104390-110589
scaffold67	124511-147529
scaffold68	14743-14803
scaffold68	21140-21585
scaffold70	100454-100557
scaffold77	36579-39201
scaffold78	7161-7171
scaffold83	34281-34356
scaffold85	78186-78337
scaffold91	88166-51803
scaffold100	41798-42463
A4 after filtering:
none left
A5
scaffold6	2078-4223
scaffold9	20674-20697
scaffold13	33311-35025
scaffold13	57644-57653
scaffold14	39677-41467
scaffold16	10930-10947
scaffold26	133971-133991
scaffold27	7781-8587
scaffold31	66706-66731
scaffold37	103130-103218
scaffold46	17294-17363
scaffold50	105028-105217
scaffold57	92359-92369
scaffold61	34355-36336
scaffold74	1497-1524
scaffold79	57685-84924
scaffold89	89415-89432
scaffold92	17861-17925
A5 after filtering:
scaffold6	3024-3698
scaffold31	66706-66731
SL1
scaffold_4	136081-142497
scaffold_6	61706-61718
scaffold_6	68026-68040
scaffold_6	128538-133963
scaffold_7	210015-210113
scaffold_8	192378-192385
scaffold_8	192490-202616
scaffold_15	175536-176056
scaffold_22	180326-180361
scaffold_24	123471-123558
scaffold_28	90024-96646
scaffold_33	137578-137584
scaffold_47	30275-31960
scaffold_60	84281-84287
scaffold_61	2041-2060
scaffold_76	73091-75108
scaffold_84	48844-49924
scaffold_90	7525-7556
scaffold_98	29328-29339
scaffold_100	11580-11642
SL1 after filtering
scaffold_6	128912-128946
scaffold_6	133439-133660
scaffold_47	30431-30860
scaffold_47	31948-32147
