# Supplementary material for: Comment on 'Single nucleus sequencing reveals evidence of inter-nucleus recombination in arbuscular mycorrhizal fungi'
Source: eLife. 2019 Oct 25;8:e47301. doi: 10.7554/eLife.47301 (PMC6814362; doi:10.7554/eLife.47301)
Supplement: Figure 4—figure supplement 1—source data 1. — Ths file includes the locations of identified loci, and primer sequences used for BLAST searches. These locations were used for aligning reads from Figure 4—figure supplement 1. [file elife-47301-fig4-figsupp1-data1.csv]

A4	GCA_001593145.1
name	primer	seq	Hit 1 contig	start:end	hit 2contig	hit 2 start:end
Kary001	HD2/MAT-locu fw	ATATTGGCTCACGTTTCACTGAC	5308	1467:1485	511	8881:8903
Kary002	HD2/MAT-locus rv	GCCGCTGTCGATTTATGAG	5308	1885:1867	511	9319:9304
Kary003	HD2/MAT-locus seq	AACCAAGCAAATTCTTGAAGC	5308	1492:1510	511	8901:8926
		So for A4 it amplifies either:			And region with the two opposite genes are
		scaffold5308:1467..1885			scaffold5308:1:2739	1:2621
		scaffold511:8881..9319			scaffold511:718:10167	7185:10093
A5	GCA_001593205.1
name	primer	seq	Hit 1 contig	start:end	hit 2contig	hit 2 start:end
Kary001	HD2/MAT-locu fw	ATATTGGCTCACGTTTCACTGAC	4735	1611:1633
Kary002	HD2/MAT-locus rv	GCCGCTGTCGATTTATGAG	4735	2052:2034
Kary003	HD2/MAT-locus seq	AACCAAGCAAATTCTTGAAGC	4735	1640:1656
		Note that there was no clear second contig for the primer BLAST searches, so I blasted the whole region, and got a singel hit to 2225
		So for A5 it amplifies either:			And region with the two opposite genes are
		scaffold4735:1611..2052			scaffold4735:1:2739		61:2662
		scaffold2225:12349..12802			scaffold2225:11810:14510		11796:14533
SL1	GCA_003833045.1
name	primer	seq	Hit 1 contig	start:end	hit 2contig	hit 2 start:end
Kary001	HD2/MAT-locu fw	ATATTGGCTCACGTTTCACTGAC	11992	1185:1207	11897	1503:1525
Kary002	HD2/MAT-locus rv	GCCGCTGTCGATTTATGAG	11992	778:796	11897	1926:1941
Kary003	HD2/MAT-locus seq	AACCAAGCAAATTCTTGAAGC	11992	1162:1182	11897	1532:1548
		So for SL1 it amplifies either:			And region with the two opposite genes are
		scaffold11994:778..1207			scaffold11994:1..2690	245:2585
		scaffold11899:1503..1941			scaffold 11899:1..2719	1:2495
